# Supplementary material for: Permeability of Metformin across an In Vitro Blood–Brain Barrier Model during Normoxia and Oxygen-Glucose Deprivation Conditions: Role of Organic Cation Transporters (Octs)
Source: Pharmaceutics. 2023 Apr 28;15(5):1357. doi: 10.3390/pharmaceutics15051357 (PMC10220878; doi:10.3390/pharmaceutics15051357)
Supplement: Supplementary file 1 [file pharmaceutics-15-01357-s001.zip]

Archive with 1 entries (1 files):
- pharmaceutics-2316226-supplementary.pdf
